# Supplementary material for: Time-Resolved Extracellular Matrix Atlas of the Developing Human Skin Dermis
Source: Front Cell Dev Biol. 2021 Nov 26;9:783456. doi: 10.3389/fcell.2021.783456 (PMC8661536; doi:10.3389/fcell.2021.783456)
Supplement: Supplementary file 1 [file Table2.xlsx]

## Sheet: Table S2
Supplementary Table 2 | ECM proteins identified in the human skin bioscaffold samples at different ages.
The table contains 263 ECM proteins quantified by our MS experiment. For each protein, we have included the following information: protein accession ID, gene symbol, division and category of ECM components, protein intensity in each sample, average protein intensity at each age stage, highly expression age stage, expression trend at different ages and ANOVA or Kruskal-Wallis test P Value. The exp…
Protein ID	Gene symbol	ECM components		log2Normalized Protein Intentisty															Highly expressed age stage	Expression trend	P Value
		Division	Category	Toddler-Sample1	Toddler-Sample2	Teenager-Sample1	Teenager-Sample2	Teenager-Sample3	Adult-Sample1	Adult-Sample2	Elderly-Sample1	Elderly-Sample2	Elderly-Sample3	Ave_Toddler	Ave_Teenager	Ave_Adult	Ave_Elderly	topAveExpr
Q5KU26	COLEC12	Matrisome-associated	ECM-affiliated Proteins	7.89458	9.17012	0	0	0	0	0	0	0	0	8.53235	0	0	0	8.53235	Toddler	down	0.0308052
P16112	ACAN	Core matrisome	Proteoglycans	8.11277	8.03694	0	0	0	0	0	0	0	0	8.07485	0	0	0	8.07485	Toddler	down	0.0308052
O75487	GPC4	Matrisome-associated	ECM-affiliated Proteins	6.44362	8.03279	0	0	0	0	0	0	0	0	7.23821	0	0	0	7.23821	Toddler	down	0.0308052
P13928	ANXA8	Matrisome-associated	ECM-affiliated Proteins	0	6.38228	0	0	0	0	0	0	0	0	6.38228	0	0	0	6.38228	Toddler	down	0.261464
P29508	SERPINB3	Matrisome-associated	ECM Regulators	0	5.8705	0	0	0	0	0	0	0	0	5.8705	0	0	0	5.8705	Toddler	down	0.261464
Q8N6G6	ADAMTSL1	Matrisome-associated	ECM Regulators	0	5.54601	0	0	0	0	0	0	0	0	5.54601	0	0	0	5.54601	Toddler	down	0.261464
Q6UXI9	NPNT	Core matrisome	ECM Glycoproteins	4.41816	0	0	0	0	0	0	0	0	0	4.41816	0	0	0	4.41816	Toddler	down	0.261464
O75094	SLIT3	Core matrisome	ECM Glycoproteins	2.64243	5.97583	0	0	0	0	0	0	0	0	4.30913	0	0	0	4.30913	Toddler	down	0.0308052
P13674	P4HA1	Matrisome-associated	ECM Regulators	10.5438	11.4805	7.41892	5.77694	5.54842	6.24245	5.78101	0	6.65582	0	11.0122	6.24809	6.01173	6.65582	11.0122	Toddler		0.0331045
Q6UVK1	CSPG4	Matrisome-associated	ECM-affiliated Proteins	7.76239	10.0995	5.64516	5.89061	4.82089	5.56551	6.09453	0	5.88796	3.63092	8.93097	5.45222	5.83002	4.75944	8.93097	Toddler		0.0778069
P01019	AGT	Matrisome-associated	ECM Regulators	11.6771	11.5652	9.46857	7.51241	9.73967	9.6987	8.52018	0	7.15499	9.34027	11.6211	8.90688	9.10944	8.24763	11.6211	Toddler		0.237502
P20908	COL5A1	Core matrisome	Collagens	12.91	13.7613	12.0568	12.8368	12.1565	11.7093	12.149	12.5089	10.3748	13.5987	13.3356	12.35	11.9292	12.1608	13.3356	Toddler		0.55347
O15460	P4HA2	Matrisome-associated	ECM Regulators	10.4441	10.9062	7.09054	7.04655	0	5.64713	4.22199	0	5.09935	0	10.6751	7.06854	4.93456	5.09935	10.6751	Toddler		0.0786738
Q07283	TCHH	Matrisome-associated	Secreted Factors	10.7873	10.0971	4.83489	0	0	3.48599	4.50215	8.95487	4.2261	0	10.4422	4.83489	3.99407	6.59049	10.4422	Toddler		0.0946335
P51610	HCFC1	Matrisome-associated	Secreted Factors	8.47011	8.58426	6.35846	6.39808	5.94076	6.59355	6.26832	5.68547	0	4.62917	8.52718	6.23243	6.43094	5.15732	8.52718	Toddler		0.0869563
P35442	THBS2	Core matrisome	ECM Glycoproteins	7.30756	7.48861	4.61756	4.67473	5.43421	3.96467	7.46311	0	0	4.288	7.39809	4.90883	5.71389	4.288	7.39809	Toddler		0.0423666
Q96P44	COL21A1	Core matrisome	Collagens	10.7888	11.4544	8.89574	8.88665	8.8974	8.18319	7.03876	0	6.92595	0	11.1216	8.89326	7.61097	6.92595	11.1216	Toddler	down	0.0235326
Q9NT22	EMILIN3	Core matrisome	ECM Glycoproteins	12.3279	12.8061	9.94372	9.50094	9.06352	7.49816	9.03835	0	7.2736	4.84164	12.567	9.50273	8.26826	6.05762	12.567	Toddler	down	0.0254976
P13727	PRG2	Core matrisome	Proteoglycans	10.4187	10.3798	0	0	5.31286	0	7.43992	0	7.90152	0	10.3993	5.31286	7.43992	7.90152	10.3993	Toddler		0.174639
Q99715	COL12A1	Core matrisome	Collagens	13.1478	14.6145	12.3881	12.2022	12.746	12.2738	12.5175	11.3948	10.3247	11.6303	13.8811	12.4454	12.3957	11.1166	13.8811	Toddler	down	0.0146577
P39059	COL15A1	Core matrisome	Collagens	10.0631	10.2901	9.42823	8.99715	8.52848	9.96356	9.29773	7.86699	0	9.80349	10.1766	8.98462	9.63064	8.83524	10.1766	Toddler		0.428597
P07942	LAMB1	Core matrisome	ECM Glycoproteins	10.128	10.322	9.39061	9.32119	9.17274	9.17587	10.1009	8.42258	7.77315	9.63821	10.225	9.29485	9.63838	8.61131	10.225	Toddler		0.120046
Q8N2S1	LTBP4	Core matrisome	ECM Glycoproteins	8.43295	0	7.84327	7.30545	6.50476	6.0946	8.36187	0	0	0	8.43295	7.21783	7.22823	0	8.43295	Toddler		0.205907
Q8IVL6	LEPREL2	Matrisome-associated	ECM Regulators	9.62964	10.6865	5.84385	4.69318	0	4.78936	5.32398	0	0	0	10.1581	5.26851	5.05667	0	10.1581	Toddler	down	0.00516428
Q5SZK8	FREM2	Matrisome-associated	ECM-affiliated Proteins	8.73421	9.65652	0	0	1.60528	1.82594	2.51203	0	0	0	9.19536	1.60528	2.16899	0	9.19536	Toddler		1.59e-05
Q9Y2Y8	PRG3	Core matrisome	Proteoglycans	9.62774	0	5.3526	0	8.40091	4.16008	9.06346	0	0	0	9.62774	6.87675	6.61177	0	9.62774	Toddler	down	0.34964
Q02809	PLOD1	Matrisome-associated	ECM Regulators	10.8572	11.1504	7.51662	7.21604	5.67106	6.97576	7.83197	0	0	0	11.0038	6.80124	7.40387	0	11.0038	Toddler		6.39e-06
O60911	CTSV	Matrisome-associated	ECM Regulators	9.43983	0	6.30871	0	7.52654	0	7.28713	0	0	0	9.43983	6.91762	7.28713	0	9.43983	Toddler		0.537499
P49257	LMAN1	Matrisome-associated	ECM-affiliated Proteins	12.6538	13.4306	11.1153	11.0573	11.1038	10.8614	11.9461	0	0	0	13.0422	11.0922	11.4038	0	13.0422	Toddler		0.0497461
Q92626	PXDN	Core matrisome	ECM Glycoproteins	10.0998	10.1823	5.81719	6.39737	6.10449	5.32199	7.37755	0	8.98404	0	10.141	6.10635	6.34977	8.98404	10.141	Toddler		0.189093
Q15828	CST6	Matrisome-associated	ECM Regulators	11.1152	10.3752	0	0	0	0	9.00463	0	8.49616	0	10.7452	0	9.00463	8.49616	10.7452	Toddler		0.103355
Q32P28	LEPRE1	Matrisome-associated	ECM Regulators	11.348	11.5761	9.16079	7.57979	7.21231	8.52218	8.54196	0	0	3.57234	11.4621	7.9843	8.53207	3.57234	11.4621	Toddler		0.000648951
O00468	AGRN	Core matrisome	ECM Glycoproteins	5.94218	6.85425	3.88206	0	2.60831	2.81993	2.99834	0	6.68058	4.45347	6.39822	3.24519	2.90913	5.56702	6.39822	Toddler		0.317859
P07858	CTSB	Matrisome-associated	ECM Regulators	10.1978	0	9.61351	8.96111	9.28747	9.25261	10.4861	0	0	8.86242	10.1978	9.28736	9.86936	8.86242	10.1978	Toddler		0.273325
P50454	SERPINH1	Matrisome-associated	ECM Regulators	16.6937	17.3841	14.3917	14.0901	13.3335	13.5948	13.6851	7.6108	7.11331	10.5793	17.0389	13.9384	13.64	8.43448	17.0389	Toddler	down	0.000861058
Q86XX4	FRAS1	Core matrisome	ECM Glycoproteins	4.68292	5.37479	3.04065	0	0	1.42972	1.87907	0	0	0	5.02886	3.04065	1.65439	0	5.02886	Toddler	down	0.00969156
Q6UX71	PLXDC2	Matrisome-associated	ECM-affiliated Proteins	7.14258	8.31869	7.21211	5.89641	6.18	5.29174	5.58131	0	0	0	7.73063	6.4295	5.43653	0	7.73063	Toddler	down	1.18e-05
P08758	ANXA5	Matrisome-associated	ECM-affiliated Proteins	14.5295	15.8305	13.959	13.2381	13.7021	13.5974	13.2684	12.8043	5.80574	13.3845	15.18	13.6331	13.4329	10.6648	15.18	Toddler	down	0.308731
O15031	PLXNB2	Matrisome-associated	ECM-affiliated Proteins	5.07218	3.74975	3.27569	0	2.81521	0	3.6487	0	0	0	4.41097	3.04545	3.6487	0	4.41097	Toddler		0.0944146
O60568	PLOD3	Matrisome-associated	ECM Regulators	8.70711	9.3626	5.89705	4.35317	5.09997	6.59178	7.29073	0	0	0	9.03486	5.11673	6.94126	0	9.03486	Toddler		6.27e-06
P12429	ANXA3	Matrisome-associated	ECM-affiliated Proteins	9.26161	8.30321	7.93604	7.29489	7.23741	4.08384	4.87924	0	0	7.02893	8.78241	7.48945	4.48154	7.02893	8.78241	Toddler		0.0757001
Q8NDA2	HMCN2	Core matrisome	ECM Glycoproteins	5.55658	6.77431	3.25297	2.54114	1.11417	3.92789	4.48478	0	0	0	6.16545	2.30276	4.20634	0	6.16545	Toddler		0.000470841
Q9Y6N6	LAMC3	Core matrisome	ECM Glycoproteins	0	5.11228	3.51172	4.64489	4.28534	2.9421	3.03643	0	0	0	5.11228	4.14732	2.98927	0	5.11228	Toddler	down	0.142054
Q9UBR2	CTSZ	Matrisome-associated	ECM Regulators	7.79499	0	8.13952	7.76624	6.27009	7.75509	5.90204	0	0	0	7.79499	7.39195	6.82857	0	7.79499	Toddler	down	0.145651
P08133	ANXA6	Matrisome-associated	ECM-affiliated Proteins	13.8418	14.5638	13.2095	13.2137	12.401	13.3246	13.6085	10.2828	9.55669	12.0339	14.2028	12.9414	13.4665	10.6245	14.2028	Toddler		0.0110335
Q9Y6C2	EMILIN1	Core matrisome	ECM Glycoproteins	14.0657	14.0447	12.6519	12.8995	12.7515	13.3411	14.628	11.2195	12.0883	12.9143	14.0552	12.7676	13.9845	12.074	14.0552	Toddler		0.031033
P05997	COL5A2	Core matrisome	Collagens	12.5254	12.5702	11.8426	12.6517	11.779	11.3934	12.0073	14.1732	9.78829	13.634	12.5478	12.0911	11.7003	12.5318	12.5478	Toddler		0.905631
O75095	MEGF6	Matrisome-associated	Secreted Factors	9.17842	6.65381	7.12446	5.81365	6.01152	6.90946	8.14963	0	0	0	7.91611	6.31654	7.52954	0	7.91611	Toddler		0.0747216
P50453	SERPINB9	Matrisome-associated	ECM Regulators	7.39187	0	7.67353	0	5.64389	6.76482	7.67511	0	0	0	7.39187	6.65871	7.21997	0	7.39187	Toddler		0.181471
O60687	SRPX2	Core matrisome	ECM Glycoproteins	6.74252	8.11693	4.24856	0	0	5.86636	7.22101	0	0	7.08544	7.42973	4.24856	6.54368	7.08544	7.42973	Toddler		0.136953
Q6ZMP0	THSD4	Core matrisome	ECM Glycoproteins	7.24088	7.06133	6.49119	0	0	4.28084	3.0513	0	0	0	7.1511	6.49119	3.66607	0	7.1511	Toddler	down	0.0573026
P19823	ITIH2	Matrisome-associated	ECM Regulators	13.079	13.1568	12.0803	12.5765	12.1846	12.8198	12.3206	0	5.97422	10.8053	13.1179	12.2805	12.5702	8.38976	13.1179	Toddler		0.0880392
Q4ZHG4	FNDC1	Core matrisome	ECM Glycoproteins	7.5766	9.09543	3.84129	7.9862	7.23163	0	0	0	0	0	8.33602	6.35304	0	0	8.33602	Toddler	down	0.000935339
P33764	S100A3	Matrisome-associated	Secreted Factors	10.9622	0	7.74751	0	0	0	0	0	0	0	10.9622	7.74751	0	0	10.9622	Toddler	down	0.49373
Q5H8C1	FREM1	Matrisome-associated	ECM-affiliated Proteins	3.72527	5.13107	3.76177	1.80977	0	0	0	0	0	0	4.42817	2.78577	0	0	4.42817	Toddler	down	0.0210316
Q6UY14	ADAMTSL4	Matrisome-associated	ECM Regulators	5.35022	0	0	0	0	3.40183	0	0	0	0	5.35022	0	3.40183	0	5.35022	Toddler		0.335461
O95715	CXCL14	Matrisome-associated	Secreted Factors	11.1881	0	0	0	0	7.19578	11.311	0	0	0	11.1881	0	9.25337	0	11.1881	Toddler		0.0855932
P50281	MMP14	Matrisome-associated	ECM Regulators	4.81333	7.66691	0	0	0	0	6.07681	0	0	0	6.24012	0	6.07681	0	6.24012	Toddler		0.0855932
Q5GFL6	VWA2	Core matrisome	ECM Glycoproteins	7.88546	8.68249	0	0	0	0	4.71629	0	0	0	8.28397	0	4.71629	0	8.28397	Toddler		0.0551343
Q96IV0	NGLY1	Matrisome-associated	ECM Regulators	3.58052	5.87797	0	0	0	0	3.51063	0	0	0	4.72925	0	3.51063	0	4.72925	Toddler		0.0551343
Q96S86	HAPLN3	Core matrisome	Proteoglycans	5.58789	0	4.46381	0	0	0	0	0	0	0	5.58789	4.46381	0	0	5.58789	Toddler	down	0.519216
P12107	COL11A1	Core matrisome	Collagens	5.5538	0	0	0	0	0	5.54727	0	0	0	5.5538	0	5.54727	0	5.5538	Toddler		0.335461
Q6YHK3	CD109	Matrisome-associated	ECM Regulators	9.24945	9.61237	9.31428	8.67769	9.23784	9.20067	7.7557	0	4.36512	5.68607	9.43091	9.0766	8.47819	5.0256	9.43091	Toddler	down	0.0208963
P53634	CTSC	Matrisome-associated	ECM Regulators	8.97682	8.76413	7.47855	0	5.25128	8.26902	8.7707	0	0	0	8.87047	6.36492	8.51986	0	8.87047	Toddler		0.0127867
P04083	ANXA1	Matrisome-associated	ECM-affiliated Proteins	13.3313	13.4678	13.2429	12.8724	13.9023	12.7718	12.8196	12.9235	7.7026	11.2945	13.3996	13.3392	12.7957	10.6402	13.3996	Toddler	down	0.227475
Q9BXJ5	C1QTNF2	Matrisome-associated	ECM-affiliated Proteins	0	0	6.86761	8.11633	8.82859	0	0	0	0	0	0	7.93751	0	0	7.93751	Teenager		6.88e-06
O43405	COCH	Core matrisome	ECM Glycoproteins	0	0	6.64055	6.437	5.69095	0	0	0	0	0	0	6.25617	0	0	6.25617	Teenager		4.82e-07
P22735	TGM1	Matrisome-associated	ECM Regulators	0	0	3.39498	4.04425	6.52769	0	0	0	0	0	0	4.65564	0	0	4.65564	Teenager		0.00258691
P09525	ANXA4	Matrisome-associated	ECM-affiliated Proteins	11.7131	12.356	12.5779	13.6861	13.19	12.0681	11.9332	11.4938	0	12.4351	12.0346	13.1513	12.0006	11.9644	13.1513	Teenager		0.479568
Q2UY09	COL28A1	Core matrisome	Collagens	8.32701	8.67865	11.6773	11.2833	11.2368	8.50051	8.40934	8.90229	0	7.56891	8.50283	11.3991	8.45493	8.2356	11.3991	Teenager		0.181433
Q9HCY8	S100A14	Matrisome-associated	Secreted Factors	9.31443	8.62729	10.523	9.20604	11.763	9.34218	9.09802	9.49261	0	0	8.97086	10.4973	9.2201	9.49261	10.4973	Teenager		0.121965
Q7Z7G0	ABI3BP	Core matrisome	ECM Glycoproteins	8.58011	6.71468	12.3266	13.168	12.7909	11.7445	5.90708	9.33518	10.6986	10.0289	7.64739	12.7618	8.82581	10.0209	12.7618	Teenager		0.087887
P36952	SERPINB5	Matrisome-associated	ECM Regulators	11.2514	11.1726	12.1851	11.8324	12.0339	11.9377	10.6224	10.3819	0	11.0986	11.212	12.0171	11.2801	10.7402	12.0171	Teenager		0.427604
Q9BXN1	ASPN	Core matrisome	Proteoglycans	12.832	11.9872	14.4057	14.6586	14.5648	14.4421	12.3034	10.9869	13.8223	14.9885	12.4096	14.5431	13.3727	13.2659	14.5431	Teenager		0.437356
P47929	LGALS7	Matrisome-associated	ECM-affiliated Proteins	13.3144	13.9438	15.4638	16.2277	16.5974	14.4987	14.1542	15.029	8.46516	13.6312	13.6291	16.0963	14.3264	12.3751	16.0963	Teenager		0.260786
P51884	LUM	Core matrisome	Proteoglycans	16.0731	16.26	18.2115	17.7995	18.281	18.3349	15.9896	15.7427	14.6903	17.6314	16.1666	18.0973	17.1622	16.0215	18.0973	Teenager		0.19747
P78539	SRPX	Core matrisome	ECM Glycoproteins	8.60711	8.9966	10.0782	11.8074	11.1501	9.15176	10.7492	11.2527	7.07681	10.4737	8.80185	11.0119	9.9505	9.60105	11.0119	Teenager		0.453914
P22105	TNXB	Core matrisome	ECM Glycoproteins	9.85758	10.5468	13.1106	13.5781	13.3993	13.1922	10.5816	9.81014	9.51928	9.35427	10.2022	13.3627	11.8869	9.56123	13.3627	Teenager		0.0460117
Q16787	LAMA3	Core matrisome	ECM Glycoproteins	7.53901	8.07132	11.2778	11.8543	11.7892	10.9584	9.61666	10.5534	5.99149	8.59892	7.80517	11.6404	10.2875	8.38127	11.6404	Teenager		0.0652918
Q08431	MFGE8	Core matrisome	ECM Glycoproteins	0	0	7.9914	7.98547	8.43785	6.63746	7.86175	0	5.75285	8.62157	0	8.13824	7.2496	7.18721	8.13824	Teenager		0.0558673
P60903	S100A10	Matrisome-associated	Secreted Factors	13.0974	11.9019	15.4891	15.889	15.6597	14.4066	15.0828	12.7926	0	13.0108	12.4997	15.6793	14.7447	12.9017	15.6793	Teenager		0.301318
Q9UMD9	COL17A1	Core matrisome	Collagens	8.34808	7.5178	8.93736	10.7692	10.9452	9.24806	7.44956	0	0	0	7.93294	10.2173	8.34881	0	10.2173	Teenager		3.07e-05
Q13751	LAMB3	Core matrisome	ECM Glycoproteins	9.11166	10.9843	13.057	13.5701	13.6331	12.6244	11.6008	9.03443	7.01518	9.44545	10.048	13.42	12.1126	8.49836	13.42	Teenager		0.00416985
Q08188	TGM3	Matrisome-associated	ECM Regulators	0	5.01188	9.00102	9.01599	9.91027	8.0956	5.77993	0	7.41936	8.57398	5.01188	9.30909	6.93777	7.99667	9.30909	Teenager		0.213121
Q96P63	SERPINB12	Matrisome-associated	ECM Regulators	9.10188	8.99085	9.59507	10.2035	10.5514	9.18408	7.75403	0	0	0	9.04637	10.1167	8.46905	0	10.1167	Teenager		0.0417262
Q06828	FMOD	Core matrisome	Proteoglycans	12.0104	11.5521	13.094	12.9798	13.1186	14.0831	11.1474	12.2141	0	10.2384	11.7813	13.0641	12.6152	11.2262	13.0641	Teenager		0.373296
P08253	MMP2	Matrisome-associated	ECM Regulators	6.58039	8.15004	9.2166	9.89491	9.21726	9.11604	8.79274	8.39084	6.58584	7.08053	7.36521	9.44292	8.95439	7.3524	9.44292	Teenager		0.0365942
P55083	MFAP4	Core matrisome	ECM Glycoproteins	14.5037	14.3925	18.4525	18.8103	18.0448	18.0869	16.1061	20.4921	16.0821	13.7138	14.4481	18.4359	17.0965	16.7626	18.4359	Teenager		0.31114
O94769	ECM2	Core matrisome	ECM Glycoproteins	7.56081	7.64259	7.09127	8.52046	8.32324	6.73938	6.2558	8.18941	0	6.13593	7.6017	7.97832	6.49759	7.16267	7.97832	Teenager		0.477652
A8K2U0	A2ML1	Matrisome-associated	ECM Regulators	6.51008	7.11903	8.71977	7.01665	9.31789	8.69122	2.73674	0	0	0	6.81456	8.35144	5.71398	0	8.35144	Teenager		0.0747216
Q15063	POSTN	Core matrisome	ECM Glycoproteins	15.0048	15.5966	17.882	17.8295	18.0772	17.5038	16.5318	13.5346	12.6811	15.2889	15.3007	17.9296	17.0178	13.8349	17.9296	Teenager		0.00454074
Q13361	MFAP5	Core matrisome	ECM Glycoproteins	13.8745	0	16.2603	16.6907	16.0979	16.2759	15.4512	0	14.7759	13.2399	13.8745	16.3496	15.8635	14.0079	16.3496	Teenager		0.335048
P17931	LGALS3	Matrisome-associated	ECM-affiliated Proteins	10.3785	11.2938	12.286	13.0218	13.0207	11.9325	11.8416	0	0	9.20436	10.8362	12.7762	11.8871	9.20436	12.7762	Teenager		0.0311574
Q02388	COL7A1	Core matrisome	Collagens	11.9907	13.5465	15.3967	15.9976	15.5129	15.1557	14.485	10.0577	10.8236	12.8928	12.7686	15.6357	14.8203	11.258	15.6357	Teenager		0.00717268
Q99983	OMD	Core matrisome	Proteoglycans	5.10275	0	9.57917	9.34689	8.86959	7.87355	8.08491	0	7.71837	0	5.10275	9.26521	7.97923	7.71837	9.26521	Teenager		0.0816613
Q13753	LAMC2	Core matrisome	ECM Glycoproteins	7.77703	7.58384	12.1989	12.687	12.7291	11.977	10.8993	4.94818	4.13294	8.0545	7.68044	12.5383	11.4382	5.71187	12.5383	Teenager		0.00207476
O00339	MATN2	Core matrisome	ECM Glycoproteins	8.70213	9.09713	11.2404	11.3217	10.9776	10.7704	10.4811	8.18646	3.4875	11.0109	8.89963	11.1799	10.6257	7.56161	11.1799	Teenager		0.289232
Q9Y240	CLEC11A	Matrisome-associated	ECM-affiliated Proteins	5.39491	0	4.93139	5.7538	6.611	0	4.94442	0	0	0	5.39491	5.76539	4.94442	0	5.76539	Teenager		0.146038
P24043	LAMA2	Core matrisome	ECM Glycoproteins	5.67311	4.37658	7.50996	7.29209	7.32207	7.24541	7.02149	5.83313	4.80461	6.6655	5.02485	7.37471	7.13345	5.76775	7.37471	Teenager		0.02365
P21810	BGN	Core matrisome	Proteoglycans	13.4805	13.3125	16.2182	15.753	16.1829	15.2188	13.8898	15.1118	15.2376	16.7764	13.3965	16.0514	14.5543	15.7086	16.0514	Teenager		0.0190984
Q15582	TGFBI	Core matrisome	ECM Glycoproteins	13.6222	13.3787	15.9704	16.3008	16.2411	16.1031	15.9252	13.0045	14.2392	13.6009	13.5004	16.1708	16.0142	13.6149	16.1708	Teenager		0.000286031
P05120	SERPINB2	Matrisome-associated	ECM Regulators	6.60337	0	7.89767	8.13359	9.236	7.55446	0	0	8.98854	7.32253	6.60337	8.42242	7.55446	8.15554	8.42242	Teenager		0.516012
P00488	F13A1	Matrisome-associated	ECM Regulators	12.3674	12.2633	15.0488	15.4203	15.3192	14.984	14.9614	10.9575	8.58961	12.2151	12.3153	15.2628	14.9727	10.5874	15.2628	Teenager		0.00604496
Q6PCB0	VWA1	Core matrisome	ECM Glycoproteins	7.78368	9.57862	11.4523	10.5927	11.2036	11.004	11.1484	8.36775	7.24541	8.13674	8.68115	11.0829	11.0762	7.91663	11.0829	Teenager		0.00309255
P09382	LGALS1	Matrisome-associated	ECM-affiliated Proteins	13.4291	10.7406	14.2174	15.1601	14.1229	14.0099	14.4982	9.36184	9.97227	10.5381	12.0849	14.5001	14.2541	9.9574	14.5001	Teenager		0.00348123
Q96FQ6	S100A16	Matrisome-associated	Secreted Factors	10.2716	0	9.17185	9.94143	12.297	10.1872	10.6381	0	0	0	10.2716	10.4701	10.4126	0	10.4701	Teenager		0.145651
P35237	SERPINB6	Matrisome-associated	ECM Regulators	10.2186	10.3574	11.4163	11.6332	11.1858	11.3943	10.4653	0	6.57291	9.4755	10.288	11.4118	10.9298	8.02421	11.4118	Teenager		0.128778
Q9NR99	MXRA5	Core matrisome	ECM Glycoproteins	2.6923	4.43296	6.52728	5.73853	4.59879	4.09884	6.72679	0	0	1.41364	3.56263	5.62153	5.41282	1.41364	5.62153	Teenager		0.0063075
Q8IUX7	AEBP1	Core matrisome	ECM Glycoproteins	10.0029	10.8074	11.3711	11.421	11.0237	11.2175	9.33519	0	0	7.09221	10.4051	11.2719	10.2764	7.09221	11.2719	Teenager		0.0146644
P19827	ITIH1	Matrisome-associated	ECM Regulators	12.2426	12.4188	12.3399	12.909	13.1605	12.9125	11.1042	0	8.13465	11.7768	12.3307	12.8031	12.0083	9.95573	12.8031	Teenager		0.228384
Q05707	COL14A1	Core matrisome	Collagens	14.0558	14.857	14.4522	15.4687	14.465	13.8771	14.5531	11.527	12.6215	13.6972	14.4564	14.7953	14.2151	12.6152	14.7953	Teenager		0.0548222
P02461	COL3A1	Core matrisome	Collagens	15.6744	12.2179	16.2715	16.751	15.5174	15.2712	16.1151	15.9713	17.0884	14.2853	13.9461	16.18	15.6931	15.7816	16.18	Teenager		0.393896
P14543	NID1	Core matrisome	ECM Glycoproteins	10.0889	10.8951	12.1195	12.2544	11.7548	12.0037	11.8737	10.7437	10.9268	13.1458	10.492	12.0429	11.9387	11.6054	12.0429	Teenager		0.281708
Q14314	FGL2	Core matrisome	ECM Glycoproteins	0	0	9.32557	9.93313	9.4237	8.88617	9.515	0	0	7.43029	0	9.5608	9.20059	7.43029	9.5608	Teenager		0.0127028
O95460	MATN4	Core matrisome	ECM Glycoproteins	0	0	6.34905	4.90649	6.68592	4.78747	0	0	0	0	0	5.98049	4.78747	0	5.98049	Teenager		0.048667
P04271	S100B	Matrisome-associated	Secreted Factors	0	0	11.3966	0	10.1385	10.5618	8.73603	0	0	0	0	10.7676	9.64893	0	10.7676	Teenager		0.0592861
P08519	LPA	Matrisome-associated	ECM Regulators	0	0	0	3.82399	0	3.77142	1.54135	0	0	0	0	3.82399	2.65638	0	3.82399	Teenager		0.258137
Q86XS5	ANGPTL5	Matrisome-associated	Secreted Factors	0	0	7.07895	7.10556	6.12116	5.09514	0	0	0	0	0	6.76856	5.09514	0	6.76856	Teenager		0.048667
Q99584	S100A13	Matrisome-associated	Secreted Factors	0	0	12.4196	12.433	11.603	12.0985	11.9199	0	0	0	0	12.1519	12.0092	0	12.1519	Teenager		4.56e-09
A4D0S4	LAMB4	Core matrisome	ECM Glycoproteins	0	0	7.78503	8.29994	7.18769	5.92286	0	0	0	0	0	7.75755	5.92286	0	7.75755	Teenager		0.048667
Q8IW75	SERPINA12	Matrisome-associated	ECM Regulators	0	0	6.42929	5.40375	8.04466	2.88322	0	0	0	0	0	6.6259	2.88322	0	6.6259	Teenager		0.048667
Q9BXJ2	C1QTNF7	Matrisome-associated	ECM-affiliated Proteins	0	0	9.16617	9.74217	10.4387	6.67581	6.85015	0	0	0	0	9.78235	6.76298	0	9.78235	Teenager		1.65e-07
P07355	ANXA2	Matrisome-associated	ECM-affiliated Proteins	16.1045	16.1377	15.8925	17.0247	16.5246	15.8857	16.2497	14.7512	10.6136	14.8217	16.1211	16.4806	16.0677	13.3955	16.4806	Teenager		0.128106
P06703	S100A6	Matrisome-associated	Secreted Factors	11.3892	11.7778	15.6179	14.1055	15.3225	15.0461	14.254	0	0	0	11.5835	15.0153	14.6501	0	15.0153	Teenager		1.34e-07
P51888	PRELP	Core matrisome	Proteoglycans	13.0313	12.7462	16.3907	16.7775	16.5504	16.5432	14.7409	16.1114	15.7541	17.7975	12.8888	16.5728	15.6421	16.5543	16.5728	Teenager		0.00988082
O00534	VWA5A	Core matrisome	ECM Glycoproteins	6.52127	6.36945	7.94903	7.52648	8.04722	8.09215	7.34915	0	0	0	6.44536	7.84091	7.72065	0	7.84091	Teenager		1.13e-07
P01023	A2M	Matrisome-associated	ECM Regulators	13.3116	13.4285	13.6209	12.9249	13.847	14.2123	12.5418	10.8079	15.0786	11.7666	13.37	13.4642	13.377	12.5511	13.4642	Teenager		0.849094
P20073	ANXA7	Matrisome-associated	ECM-affiliated Proteins	10.1478	11.1022	10.6039	11.0356	10.8772	10.7343	10.2284	8.6765	4.03543	10.471	10.625	10.8389	10.4813	7.72763	10.8389	Teenager		0.281304
P36955	SERPINF1	Matrisome-associated	ECM Regulators	11.6635	12.0037	12.088	12.039	11.9341	11.6535	11.9906	0	0	9.73644	11.8336	12.0203	11.822	9.73644	12.0203	Teenager		0.0455402
P26447	S100A4	Matrisome-associated	Secreted Factors	10.1063	0	12.8695	12.7504	13.5151	13.0419	12.8044	0	0	0	10.1063	13.045	12.9232	0	13.045	Teenager		0.0581834
P50995	ANXA11	Matrisome-associated	ECM-affiliated Proteins	10.1275	10.8615	10.6137	11.6171	9.76193	10.2104	10.9568	8.52766	5.2888	8.80747	10.4945	10.6642	10.5836	7.54131	10.6642	Teenager		0.0718423
Q99542	MMP19	Matrisome-associated	ECM Regulators	0	0	0	0	0	0	9.41257	0	0	0	0	0	9.41257	0	9.41257	Adult		0.261464
O00585	CCL21	Matrisome-associated	Secreted Factors	0	0	0	0	0	0	8.35615	0	0	0	0	0	8.35615	0	8.35615	Adult		0.261464
P43235	CTSK	Matrisome-associated	ECM Regulators	0	0	0	0	0	7.8466	8.04757	0	0	0	0	0	7.94709	0	7.94709	Adult		0.0308052
Q15848	ADIPOQ	Core matrisome	ECM Glycoproteins	0	0	0	0	0	7.91562	0	0	0	0	0	0	7.91562	0	7.91562	Adult		0.261464
P55774	CCL18	Matrisome-associated	Secreted Factors	0	0	0	0	0	0	6.99103	0	0	0	0	0	6.99103	0	6.99103	Adult		0.261464
P18827	SDC1	Matrisome-associated	ECM-affiliated Proteins	0	0	0	0	0	0	6.81274	0	0	0	0	0	6.81274	0	6.81274	Adult		0.261464
P01137	TGFB1	Matrisome-associated	Secreted Factors	0	0	0	0	0	0	5.30547	0	0	0	0	0	5.30547	0	5.30547	Adult		0.261464
Q13201	MMRN1	Core matrisome	ECM Glycoproteins	0	0	0	0	0	3.23674	4.42492	0	0	0	0	0	3.83083	0	3.83083	Adult		0.0308052
P29622	SERPINA4	Matrisome-associated	ECM Regulators	7.00934	7.96352	7.53112	7.37304	7.75971	8.62355	8.15402	0	7.48932	0	7.48643	7.55462	8.38879	7.48932	8.38879	Adult		0.108824
P01042	KNG1	Matrisome-associated	ECM Regulators	10.4932	10.0423	10.2752	9.72001	10.753	11.3653	10.7892	0	10.2759	10.5293	10.2677	10.2494	11.0772	10.4026	11.0772	Adult		0.558962
Q96HF1	SFRP2	Matrisome-associated	Secreted Factors	4.6976	0	5.00677	5.55593	5.19473	5.05342	9.74165	0	0	5.62662	4.6976	5.25248	7.39754	5.62662	7.39754	Adult		0.194118
P24821	TNC	Core matrisome	ECM Glycoproteins	8.18412	9.63125	9.67807	8.44648	9.53328	9.8231	12.891	6.12563	9.69827	8.42003	8.90768	9.21928	11.3571	8.08131	11.3571	Adult		0.215549
A6NMZ7	COL6A6	Core matrisome	Collagens	11.4618	12.0396	12.647	11.4781	12.1037	13.8997	14.3365	9.31727	12.8465	10.2735	11.7507	12.0763	14.1181	10.8124	14.1181	Adult		0.0894546
P98160	HSPG2	Core matrisome	Proteoglycans	12.874	12.7522	12.8512	12.8773	12.7868	13.4055	13.4569	14.5296	11.9776	12.7472	12.8131	12.8384	13.4312	13.0848	13.4312	Adult		0.817217
P02790	HPX	Matrisome-associated	ECM-affiliated Proteins	12.3102	11.7298	13.381	12.4653	13.9903	14.9402	14.5169	9.90255	12.4646	13.0644	12.02	13.2789	14.7286	11.8105	14.7286	Adult		0.0917376
P01008	SERPINC1	Matrisome-associated	ECM Regulators	10.7228	11.1185	11.4895	10.2706	11.7388	12.2545	12.0648	9.07874	9.73929	11.8451	10.9206	11.1663	12.1596	10.221	12.1596	Adult		0.271332
P31949	S100A11	Matrisome-associated	Secreted Factors	12.612	11.4054	12.6748	11.0937	13.5087	13.164	13.4715	14.0879	0	8.81377	12.0087	12.4257	13.3177	11.4509	13.3177	Adult		0.45298
Q9H8L6	MMRN2	Core matrisome	ECM Glycoproteins	2.29927	0	4.67429	4.0624	3.58687	5.69361	0	0	3.32163	0	2.29927	4.10785	5.69361	3.32163	5.69361	Adult		0.360683
P08697	SERPINF2	Matrisome-associated	ECM Regulators	9.69838	9.66235	10.3471	9.4988	10.2697	10.6198	11.8556	7.84135	8.61909	9.90675	9.68036	10.0385	11.2377	8.78906	11.2377	Adult		0.0591098
P01009	SERPINA1	Matrisome-associated	ECM Regulators	15.4367	14.7031	14.6804	14.1966	15.1785	15.6892	15.1055	12.4959	16.1912	15.0445	15.0699	14.6851	15.3974	14.5772	15.3974	Adult		0.861039
P00747	PLG	Matrisome-associated	ECM Regulators	10.7206	9.99003	11.3441	11.5327	11.1243	11.7309	12.1908	0	9.68144	11.5588	10.3553	11.3337	11.9608	10.6201	11.9608	Adult		0.453281
P07339	CTSD	Matrisome-associated	ECM Regulators	10.7991	10.9494	11.2494	10.827	10.835	11.2693	11.931	10.3944	8.85722	11.5309	10.8742	10.9705	11.6002	10.2608	11.6002	Adult		0.412636
Q14624	ITIH4	Matrisome-associated	ECM Regulators	7.80242	7.69341	9.2171	8.31049	9.70394	10.6056	9.90104	0	0	7.0006	7.74792	9.07718	10.2533	7.0006	10.2533	Adult		0.0316125
P50452	SERPINB8	Matrisome-associated	ECM Regulators	5.31623	0	6.08712	4.84915	5.75069	7.33928	6.62072	0	3.77428	0	5.31623	5.56232	6.98	3.77428	6.98	Adult		0.0654425
P35443	THBS4	Core matrisome	ECM Glycoproteins	3.76032	0	4.09562	3.43173	0	0	8.90477	0	0	0	3.76032	3.76368	8.90477	0	8.90477	Adult		0.470445
P04080	CSTB	Matrisome-associated	ECM Regulators	7.52554	0	9.14537	6.31656	7.57724	8.41761	9.65184	0	0	0	7.52554	7.67972	9.03473	0	9.03473	Adult		0.0679455
P04196	HRG	Matrisome-associated	ECM Regulators	0	0	10.5471	9.43549	9.54402	10.8413	12.1672	10.0098	9.85555	10.7632	0	9.84221	11.5042	10.2095	11.5042	Adult		3.56e-06
Q6UXI7	VIT	Core matrisome	ECM Glycoproteins	0	0	5.33124	5.91027	5.66967	6.2441	0	0	5.43692	0	0	5.63706	6.2441	5.43692	6.2441	Adult		0.191308
P21980	TGM2	Matrisome-associated	ECM Regulators	6.92882	7.24363	7.24152	0	4.0309	0	7.80893	0	0	6.65655	7.08622	5.63621	7.80893	6.65655	7.80893	Adult		0.603053
P02747	C1QC	Matrisome-associated	ECM-affiliated Proteins	10.3811	10.7251	10.6893	12.1857	11.4476	11.5679	11.9088	0	9.98321	11.2453	10.5531	11.4409	11.7384	10.6143	11.7384	Adult		0.455139
P08185	SERPINA6	Matrisome-associated	ECM Regulators	8.06987	0	7.30502	0	7.64779	9.53058	8.31191	8.50624	0	0	8.06987	7.47641	8.92125	8.50624	8.92125	Adult		0.544621
P29034	S100A2	Matrisome-associated	Secreted Factors	7.20965	0	9.39879	0	6.78151	8.92968	10.95	0	0	0	7.20965	8.09015	9.93983	0	9.93983	Adult		0.0997798
Q92743	HTRA1	Matrisome-associated	ECM Regulators	5.1807	0	6.8705	6.55322	6.32824	6.60329	15.1079	12.2391	0	6.674	5.1807	6.58399	10.8556	9.45653	10.8556	Adult		0.419336
P02751	FN1	Core matrisome	ECM Glycoproteins	12.3234	13.0278	12.8971	13.0114	12.8141	12.5184	14.9355	9.72962	11.3409	12.5188	12.6756	12.9076	13.7269	11.1964	13.7269	Adult		0.16255
P30740	SERPINB1	Matrisome-associated	ECM Regulators	10.5836	9.70681	11.9522	12.5198	12.2476	12.8169	12.6815	8.19452	11.315	10.3584	10.1452	12.2399	12.7492	9.956	12.7492	Adult		0.0407412
P02745	C1QA	Matrisome-associated	ECM-affiliated Proteins	9.72341	0	9.82042	11.4536	10.2989	10.1807	11.2191	0	9.7419	0	9.72341	10.5243	10.6999	9.7419	10.6999	Adult		0.208124
P05109	S100A8	Matrisome-associated	Secreted Factors	8.26405	0	10.9056	9.47926	10.6	10.5224	15.3979	0	13.7576	10.0408	8.26405	10.3283	12.9601	11.8992	12.9601	Adult		0.394043
P02746	C1QB	Matrisome-associated	ECM-affiliated Proteins	10.2962	10.164	10.9186	11.8982	11.4357	11.1816	12.1693	0	9.76497	11.3895	10.2301	11.4175	11.6755	10.5772	11.6755	Adult		0.461331
Q7Z5L7	PODN	Core matrisome	Proteoglycans	7.95392	8.35999	10.018	9.85593	9.83264	9.88769	10.6744	0	7.41884	8.35239	8.15696	9.9022	10.2811	7.88561	10.2811	Adult		0.208678
O95967	EFEMP2	Core matrisome	ECM Glycoproteins	10.3422	8.137	10.4611	9.77133	9.53633	10.4223	10.8727	0	0	0	9.23962	9.92292	10.6475	0	10.6475	Adult		0.0628045
P00748	F12	Matrisome-associated	ECM Regulators	3.69429	0	5.58516	5.01682	0	7.04837	6.49481	0	0	0	3.69429	5.30099	6.77159	0	6.77159	Adult		0.0553146
Q86UX2	ITIH5	Matrisome-associated	ECM Regulators	4.5788	0	7.5457	5.96416	5.90328	8.01502	8.22831	0	0	0	4.5788	6.47105	8.12166	0	8.12166	Adult		0.0393631
Q16610	ECM1	Core matrisome	ECM Glycoproteins	0	5.2557	8.55722	6.78946	9.29624	7.99408	9.56268	6.65253	0	6.82946	5.2557	8.21431	8.77838	6.741	8.77838	Adult		0.161411
P25940	COL5A3	Core matrisome	Collagens	8.29477	5.91605	9.42076	9.68693	9.00892	9.40948	10.2917	9.22438	7.40572	8.82681	7.10541	9.37221	9.8506	8.48563	9.8506	Adult		0.0902459
P02671	FGA	Core matrisome	ECM Glycoproteins	13.7396	13.6426	14.8506	13.6413	15.7139	13.7464	16.2657	12.6185	9.83553	16.2538	13.6911	14.7353	15.006	12.9026	15.006	Adult		0.654502
Q9UKU9	ANGPTL2	Matrisome-associated	Secreted Factors	6.76357	0	5.33962	5.31906	4.55768	5.06161	10.8737	0	0	0	6.76357	5.07212	7.96764	0	7.96764	Adult		0.16633
P02679	FGG	Core matrisome	ECM Glycoproteins	14.6566	13.5636	15.7741	14.6288	16.5767	14.8543	17.2955	14.4995	13.9063	17.4597	14.1101	15.6599	16.0749	15.2885	16.0749	Adult		0.588853
P05546	SERPIND1	Matrisome-associated	ECM Regulators	9.02195	10.1046	11.2382	10.5631	10.8742	11.4531	10.614	0	6.90848	11.0899	9.56326	10.8918	11.0336	8.9992	11.0336	Adult		0.319083
P00734	F2	Matrisome-associated	ECM Regulators	9.4101	9.01895	11.047	8.74153	11.0772	11.0448	11.1744	6.75735	6.88389	5.84048	9.21452	10.2886	11.1096	6.4939	11.1096	Adult		0.00332344
A8TX70	COL6A5	Core matrisome	Collagens	5.84475	6.70701	13.2919	13.4252	13.8503	14.6258	12.8049	5.16435	2.70389	9.88738	6.27588	13.5225	13.7153	5.91854	13.7153	Adult		0.00980188
P06702	S100A9	Matrisome-associated	Secreted Factors	9.51246	10.4869	11.4177	10.5387	11.5944	11.2666	15.5538	12.8245	13.7108	0	9.99969	11.1836	13.4102	13.2676	13.4102	Adult		0.747434
Q07092	COL16A1	Core matrisome	Collagens	9.04458	8.70282	9.1411	9.59062	9.71945	9.61632	9.63623	9.43417	0	6.52897	8.8737	9.48372	9.62627	7.98157	9.62627	Adult		0.311598
Q14112	NID2	Core matrisome	ECM Glycoproteins	9.81254	10.3416	10.4733	10.2875	9.76754	10.6239	11.669	4.55035	6.66373	9.40935	10.0771	10.1761	11.1464	6.87448	11.1464	Adult		0.059486
Q16363	LAMA4	Core matrisome	ECM Glycoproteins	9.53775	10.2291	10.0664	9.31626	8.95754	10.0378	10.4495	8.23785	6.37221	9.05794	9.88344	9.44672	10.2436	7.88933	10.2436	Adult		0.0872455
Q14766	LTBP1	Core matrisome	ECM Glycoproteins	10.4185	6.20879	7.90841	5.58349	6.94631	8.4664	9.43707	0	0	0	8.31364	6.81274	8.95174	0	8.95174	Adult		0.0711101
O95428	PAPLN	Core matrisome	ECM Glycoproteins	6.7808	0	7.47734	8.46144	7.05399	8.90269	7.08903	4.59868	0	0	6.7808	7.66426	7.99586	4.59868	7.99586	Adult		0.0685856
P12110	COL6A2	Core matrisome	Collagens	17.3621	17.671	17.9903	18.5111	18.5999	18.6279	18.7095	17.4911	18.6923	19.3198	17.5166	18.3671	18.6687	18.5011	18.6687	Adult		0.277456
P04275	VWF	Core matrisome	ECM Glycoproteins	8.5627	8.65562	8.35778	9.2488	8.35041	8.60882	9.31335	6.22989	6.62712	8.86899	8.60916	8.65233	8.96108	7.242	8.96108	Adult		0.218159
Q12805	EFEMP1	Core matrisome	ECM Glycoproteins	10.7146	10.2092	11.6038	11.2301	11.9734	12.1152	12.4286	13.5266	12.4445	10.5692	10.4619	11.6024	12.2719	12.1801	12.2719	Adult		0.247374
Q53RD9	FBLN7	Core matrisome	ECM Glycoproteins	13.419	0	10.5451	11.7443	14.6497	13.76	13.6807	0	0	0	13.419	12.313	13.7204	0	13.7204	Adult		0.104979
O76076	WISP2	Core matrisome	ECM Glycoproteins	0	0	8.51495	10.4617	9.26001	13.5357	11.3772	10.6795	13.4979	11.6162	0	9.41222	12.4565	11.9312	12.4565	Adult		0.000118414
P98095	FBLN2	Core matrisome	ECM Glycoproteins	10.5044	9.4132	13.7119	13.391	13.7019	14.5712	14.4174	14.7078	14.2727	13.135	9.95879	13.6016	14.4943	14.0385	14.4943	Adult		0.000695333
P35858	IGFALS	Core matrisome	ECM Glycoproteins	0	0	8.03182	8.6351	8.13501	8.69189	7.99363	0	0	0	0	8.26731	8.34276	0	8.34276	Adult		3.93e-08
P02750	LRG1	Core matrisome	ECM Glycoproteins	0	0	0	0	4.79987	5.84921	0	0	0	0	0	4.79987	5.84921	0	5.84921	Adult		0.524804
Q8TER0	SNED1	Core matrisome	ECM Glycoproteins	0	0	0	0	2.72995	3.78949	4.3184	0	0	0	0	2.72995	4.05394	0	4.05394	Adult		0.0114616
O75635	SERPINB7	Matrisome-associated	ECM Regulators	0	0	6.20784	5.43769	7.11544	6.27506	0	0	0	0	0	6.25366	6.27506	0	6.27506	Adult		0.0996403
P07093	SERPINE2	Matrisome-associated	ECM Regulators	0	0	4.73664	0	0	0	7.09098	0	0	0	0	4.73664	7.09098	0	7.09098	Adult		0.482164
P39900	MMP12	Matrisome-associated	ECM Regulators	0	0	0	0	0	0	8.48076	0	5.45888	0	0	0	8.48076	5.45888	8.48076	Adult		0.474684
P00740	F9	Matrisome-associated	ECM Regulators	0	0	4.89411	5.74386	0	4.85991	7.35816	0	0	0	0	5.31898	6.10903	0	6.10903	Adult		0.0388136
P22792	CPN2	Matrisome-associated	ECM Regulators	0	0	6.78367	0	6.64096	7.60856	5.94017	0	0	0	0	6.71231	6.77437	0	6.77437	Adult		0.0446093
P29400	COL4A5	Core matrisome	Collagens	2.67142	0	5.84831	6.66063	6.93935	6.81833	7.35805	0	0	0	2.67142	6.48276	7.08819	0	7.08819	Adult		0.0489317
Q9GZM7	TINAGL1	Core matrisome	ECM Glycoproteins	8.56443	7.98165	11.6117	12.2723	12.0537	12.4883	13.7207	13.6063	12.2854	12.8095	8.27304	11.9792	13.1045	12.9004	13.1045	Adult		0.000461421
Q9HCB6	SPON1	Core matrisome	ECM Glycoproteins	7.14775	6.5369	3.54396	5.10721	4.17207	7.41975	6.83896	0	0	0	6.84232	4.27441	7.12935	0	7.12935	Adult		1.4e-05
P05154	SERPINA5	Matrisome-associated	ECM Regulators	3.52857	0	7.82764	6.90607	6.28764	6.90692	7.7535	0	0	0	3.52857	7.00711	7.33021	0	7.33021	Adult		0.0557226
P39060	COL18A1	Core matrisome	Collagens	9.94519	10.3778	10.8098	10.6305	10.5437	11.0677	10.6167	7.38361	5.82304	5.81351	10.1615	10.6613	10.8422	6.34005	10.8422	Adult		0.000218857
Q06033	ITIH3	Matrisome-associated	ECM Regulators	2.98208	0	7.59021	8.33061	8.16645	8.34296	0	0	0	0	2.98208	8.02909	8.34296	0	8.34296	Adult		0.161018
Q96RW7	HMCN1	Core matrisome	ECM Glycoproteins	9.22984	8.94976	8.28144	9.19185	7.84279	8.3146	10.0039	4.73156	3.97242	3.42124	9.0898	8.43869	9.15926	4.04174	9.15926	Adult		0.000527697
P11047	LAMC1	Core matrisome	ECM Glycoproteins	11.5187	11.7877	12.7628	12.6462	12.3805	12.7465	12.4721	12.4096	12.2396	12.8167	11.6532	12.5965	12.6093	12.4886	12.6093	Adult		0.0152522
Q9BXX0	EMILIN2	Core matrisome	ECM Glycoproteins	8.88414	0	8.59906	8.89276	9.15378	9.06662	8.89903	7.63582	5.64623	7.99846	8.88414	8.88186	8.98283	7.09351	8.98283	Adult		0.112498
Q15113	PCOLCE	Core matrisome	ECM Glycoproteins	12.4826	11.3855	12.417	11.79	11.9461	12.2444	11.9484	11.3075	6.89924	0	11.9341	12.051	12.0964	9.10338	12.0964	Adult		0.180773
P05155	SERPING1	Matrisome-associated	ECM Regulators	11.0969	11.4638	11.03	10.9439	11.7041	11.5547	11.0653	6.26398	11.4207	10.7924	11.2804	11.226	11.31	9.49233	11.31	Adult		0.533876
Q2M2W7	C17orf58	Matrisome-associated	ECM Regulators	0	0	0	0	0	0	0	13.0217	11.0141	0	0	0	0	12.0179	12.0179	Elderly	up	0.13542
Q9NRJ3	CCL28	Matrisome-associated	Secreted Factors	0	0	0	0	0	0	0	11.5234	0	0	0	0	0	11.5234	11.5234	Elderly	up	0.585505
P02458	COL2A1	Core matrisome	Collagens	0	0	0	0	0	0	0	9.62289	0	7.01062	0	0	0	8.31676	8.31676	Elderly	up	0.146693
P27658	COL8A1	Core matrisome	Collagens	0	0	0	0	0	0	0	8.29021	0	0	0	0	0	8.29021	8.29021	Elderly	up	0.585505
P49765	VEGFB	Matrisome-associated	Secreted Factors	0	0	0	0	0	0	0	10.2623	7.10572	6.22961	0	0	0	7.86587	7.86587	Elderly	up	0.000579678
P23297	S100A1	Matrisome-associated	Secreted Factors	0	0	0	0	0	0	0	0	7.75814	0	0	0	0	7.75814	7.75814	Elderly	up	0.585505
O43548	TGM5	Matrisome-associated	ECM Regulators	0	0	0	0	0	0	0	8.26988	0	5.38877	0	0	0	6.82932	6.82932	Elderly	up	0.159362
P20742	PZP	Matrisome-associated	ECM Regulators	0	0	0	0	0	0	0	0	0	6.21995	0	0	0	6.21995	6.21995	Elderly	up	0.585505
Q92954	PRG4	Core matrisome	Proteoglycans	0	0	0	0	0	0	0	8.46776	3.00455	0	0	0	0	5.73615	5.73615	Elderly	up	0.271917
Q03692	COL10A1	Core matrisome	Collagens	0	0	0	0	0	0	0	0	5.59486	4.86512	0	0	0	5.22999	5.22999	Elderly	up	0.134079
P49746	THBS3	Core matrisome	ECM Glycoproteins	10.8465	10.2761	10.5964	9.95504	10.1727	9.76875	9.7464	0	0	16.8731	10.5613	10.2414	9.75757	16.8731	16.8731	Elderly		0.715253
P09486	SPARC	Core matrisome	ECM Glycoproteins	9.34601	0	9.62571	6.82021	9.28412	8.74189	10.5082	12.1543	0	0	9.34601	8.57668	9.62503	12.1543	12.1543	Elderly		0.55287
P55001	MFAP2	Core matrisome	ECM Glycoproteins	15.8582	0	15.4586	15.6859	15.3545	15.2102	16.1045	0	16.5631	0	15.8582	15.4997	15.6574	16.5631	16.5631	Elderly		0.336692
P02452	COL1A1	Core matrisome	Collagens	17.2232	17.4194	18.0289	18.286	18.0197	17.8605	18.2271	21.2162	18.8616	19.598	17.3213	18.1115	18.0438	19.8919	19.8919	Elderly		0.0283614
P08123	COL1A2	Core matrisome	Collagens	17.5105	17.1497	17.7299	18.0933	17.661	17.6276	17.6272	18.9416	18.3677	18.8072	17.3301	17.828	17.6274	18.7055	18.7055	Elderly		0.00313309
Q8WU66	TSPEAR	Core matrisome	ECM Glycoproteins	5.29257	0	5.07653	5.39843	6.13474	4.7457	0	0	6.80716	6.84951	5.29257	5.53657	4.7457	6.82834	6.82834	Elderly		0.640819
P15502	ELN	Core matrisome	ECM Glycoproteins	10.3916	11.0574	8.10387	6.20498	5.40905	7.76951	11.7143	19.5179	17.9606	14.6332	10.7245	6.57263	9.74193	17.3706	17.3706	Elderly		0.00335545
P35555	FBN1	Core matrisome	ECM Glycoproteins	15.2917	11.7535	14.4745	15.023	14.7126	14.5608	14.4818	16.3893	17.8299	15.9942	13.5226	14.7367	14.5213	16.7378	16.7378	Elderly		0.120799
P08572	COL4A2	Core matrisome	Collagens	10.6183	10.5287	11.2372	11.526	11.1849	11.5444	11.8993	14.0973	11.6748	12.0454	10.5735	11.316	11.7219	12.6059	12.6059	Elderly	up	0.113646
P01011	SERPINA3	Matrisome-associated	ECM Regulators	10.8515	11.1994	9.98393	10.9093	10.8884	11.3238	11.6164	0	12.2408	11.7531	11.0255	10.5939	11.4701	11.9969	11.9969	Elderly		0.756937
P35625	TIMP3	Matrisome-associated	ECM Regulators	8.66288	0	0	0	5.74085	8.52607	10.1637	14.4158	12.0422	9.70105	8.66288	5.74085	9.3449	12.053	12.053	Elderly		0.0454438
Q96CG8	CTHRC1	Core matrisome	ECM Glycoproteins	9.5121	8.65948	9.08578	7.48294	9.64774	7.61958	8.3021	0	11.8126	7.84934	9.08579	8.73882	7.96084	9.83096	9.83096	Elderly		0.843402
P00742	F10	Matrisome-associated	ECM Regulators	4.76063	0	4.58674	5.50415	5.37374	6.11729	5.19826	0	0	6.1464	4.76063	5.15488	5.65777	6.1464	6.1464	Elderly	up	0.339023
P12111	COL6A3	Core matrisome	Collagens	16.9475	17.9522	17.4364	17.9797	17.8491	17.7501	17.7877	17.1747	18.6384	18.2295	17.4498	17.7551	17.7689	18.0142	18.0142	Elderly	up	0.742053
P31151	S100A7	Matrisome-associated	Secreted Factors	0	0	7.73904	7.17189	6.89503	5.95317	9.47196	11.8979	0	11.4172	0	7.26865	7.71257	11.6575	11.6575	Elderly	up	0.231791
P03973	SLPI	Matrisome-associated	ECM Regulators	0	0	8.9832	9.31281	10.5188	10.3755	10.8	13.8209	13.0966	0	0	9.60493	10.5877	13.4587	13.4587	Elderly	up	0.159683
P07585	DCN	Core matrisome	Proteoglycans	15.787	14.1407	17.3408	17.4561	17.5486	18.6068	15.2452	18.3314	18.2372	19.8558	14.9639	17.4485	16.926	18.8081	18.8081	Elderly		0.0649671
P28300	LOX	Matrisome-associated	ECM Regulators	11.6522	11.7365	13.4535	13.4135	13.2898	12.9628	11.9852	12.8119	12.9863	15.6396	11.6943	13.3856	12.474	13.8126	13.8126	Elderly		0.175457
P12109	COL6A1	Core matrisome	Collagens	17.5636	18.3516	18.2597	18.7381	18.8283	18.8552	19.0592	19.5205	18.774	19.4423	17.9576	18.6087	18.9572	19.2456	19.2456	Elderly	up	0.0451872
P02760	AMBP	Matrisome-associated	ECM Regulators	9.44575	9.72146	12.9556	13.4269	13.9824	12.9912	14.268	15.1628	15.3466	16.0086	9.58361	13.455	13.6296	15.506	15.506	Elderly	up	0.000139304
Q9UBX5	FBLN5	Core matrisome	ECM Glycoproteins	12.2718	12.2178	12.4651	13.3822	12.3734	11.1639	11.6728	14.4557	14.7087	10.1046	12.2448	12.7402	11.4183	13.0897	13.0897	Elderly		0.683663
O15230	LAMA5	Core matrisome	ECM Glycoproteins	9.45137	10.4879	10.7721	10.7612	10.6177	10.5461	10.3226	11.8327	10.25	10.6255	9.96964	10.717	10.4343	10.9027	10.9027	Elderly		0.390776
P13611	VCAN	Core matrisome	Proteoglycans	12.4849	12.1466	11.5262	12.4	11.8166	11.8772	9.47222	13.1106	13.3547	11.935	12.3158	11.9142	10.6747	12.8001	12.8001	Elderly		0.155166
P04004	VTN	Core matrisome	ECM Glycoproteins	11.2647	12.7876	12.0842	11.4893	11.9005	13.3953	15.7944	14.0192	15.0967	15.077	12.0262	11.8247	14.5949	14.731	14.731	Elderly		0.0174454
P20774	OGN	Core matrisome	Proteoglycans	14.5338	15.2	18.5192	18.6416	18.4673	18.3714	15.4595	18.6026	19.0662	19.4041	14.8669	18.5427	16.9155	19.0243	19.0243	Elderly		0.0487166
Q14031	COL4A6	Core matrisome	Collagens	5.51804	4.60062	8.54284	9.3161	8.19485	8.76237	8.48613	0	0	9.95654	5.05933	8.6846	8.62425	9.95654	9.95654	Elderly		0.262821
P08311	CTSG	Matrisome-associated	ECM Regulators	13.0966	13.1922	12.9387	12.8817	12.6832	12.9733	14.8219	12.7425	14.8468	14.2556	13.1444	12.8345	13.8976	13.9483	13.9483	Elderly		0.386072
P02675	FGB	Core matrisome	ECM Glycoproteins	14.478	13.9921	16.0267	14.7656	16.8563	14.7371	17.4152	15.0951	16.548	17.9981	14.235	15.8829	16.0761	16.5471	16.5471	Elderly	up	0.349166
P48061	CXCL12	Matrisome-associated	Secreted Factors	0	0	9.71654	9.22228	9.18423	11.3203	13.9335	14.7537	13.2178	0	0	9.37435	12.6269	13.9857	13.9857	Elderly	up	0.139956
Q07507	DPT	Core matrisome	ECM Glycoproteins	16.2023	16.3165	17.979	18.2969	18.1889	18.1435	17.0566	18.8227	17.234	19.159	16.2594	18.1549	17.6	18.4052	18.4052	Elderly		0.0549818
P02462	COL4A1	Core matrisome	Collagens	11.1797	8.12215	11.9716	12.181	11.9029	11.5921	12.4895	12.9597	12.2974	0	9.65095	12.0185	12.0408	12.6285	12.6285	Elderly	up	0.715798
P55268	LAMB2	Core matrisome	ECM Glycoproteins	10.5119	11.1545	12.2285	11.9647	11.8857	12.4695	12.1211	13.2452	11.4095	12.8475	10.8332	12.0263	12.2953	12.5007	12.5007	Elderly	up	0.0982707
P35556	FBN2	Core matrisome	ECM Glycoproteins	12.1452	6.81084	8.17301	8.39809	8.48765	3.23752	3.26034	8.9724	11.1683	0	9.478	8.35292	3.24893	10.0704	10.0704	Elderly		0.421111
O75339	CILP	Core matrisome	ECM Glycoproteins	0	0	0	0	0	3.03726	9.40914	9.24517	0	6.21548	0	0	6.2232	7.73032	7.73032	Elderly	up	0.161479
O75888	TNFSF13	Matrisome-associated	Secreted Factors	0	0	7.55696	8.01777	7.47549	0	0	0	11.9249	0	0	7.68341	0	11.9249	11.9249	Elderly		0.194933
P10915	HAPLN1	Core matrisome	Proteoglycans	4.4832	0	0	0	0	0	0	0	7.13035	0	4.4832	0	0	7.13035	7.13035	Elderly		0.630098
P48594	SERPINB4	Matrisome-associated	ECM Regulators	0	0	0	0	0	0	7.07379	9.22658	6.30019	6.79618	0	0	7.07379	7.44098	7.44098	Elderly	up	0.0996403
Q08397	LOXL1	Matrisome-associated	ECM Regulators	8.29747	0	0	0	0	0	0	0	9.87488	0	8.29747	0	0	9.87488	9.87488	Elderly		0.594653
Q75N90	FBN3	Core matrisome	ECM Glycoproteins	4.32244	0	0	0	0	0	0	0	5.60183	0	4.32244	0	0	5.60183	5.60183	Elderly		0.607175
Q8IVN8	SBSPON	Core matrisome	ECM Glycoproteins	0	0	6.89857	0	0	0	0	0	7.43764	8.27446	0	6.89857	0	7.85605	7.85605	Elderly		0.362005
P08493	MGP	Core matrisome	ECM Glycoproteins	0	0	0	0	0	8.63674	0	0	10.448	0	0	0	8.63674	10.448	10.448	Elderly	up	0.597183
