# Supplementary material for: Time-Resolved Extracellular Matrix Atlas of the Developing Human Skin Dermis
Source: Front Cell Dev Biol. 2021 Nov 26;9:783456. doi: 10.3389/fcell.2021.783456 (PMC8661536; doi:10.3389/fcell.2021.783456)
Supplement: Supplementary file 3 [file Presentation1.ZIP]

Archive with 4 entries (4 files):
- Supplementary Figure 2.tiff
- Supplementary Figure 3.tiff
- Supplementary Figure 4.tiff
- Supplementary Figure 1.tiff
