# Supplementary material for: Time-Resolved Extracellular Matrix Atlas of the Developing Human Skin Dermis
Source: Front Cell Dev Biol. 2021 Nov 26;9:783456. doi: 10.3389/fcell.2021.783456 (PMC8661536; doi:10.3389/fcell.2021.783456)
Supplement: Supplementary file 4 [file Table4.xlsx]

## Sheet: Table S4
Supplementary Table 4 | Highly expressed BM proteins at the four age stages (toddler, teenager, adult, and elderly).
Age Stage	Protein ID	Gene symbol	ECM components		log2Normalized Protein Intentisty
			Division	Category	Ave_Toddler	Ave_Teenager	Ave_Adult	Ave_Elderly
Toddler	P20908	COL5A1	Core matrisome	Collagens	13.3356	12.35	11.9292	12.1608
	P39059	COL15A1	Core matrisome	Collagens	10.1766	8.98462	9.63064	8.83524
	P07942	LAMB1	Core matrisome	ECM Glycoproteins	10.225	9.29485	9.63838	8.61131
	Q5GFL6	VWA2	Core matrisome	ECM Glycoproteins	8.28397	0	4.71629	0
	P35442	THBS2	Core matrisome	ECM Glycoproteins	7.39809	4.90883	5.71389	4.288
	O00468	AGRN	Core matrisome	ECM Glycoproteins	6.39822	3.24519	2.90913	5.56702
	Q8NDA2	HMCN2	Core matrisome	ECM Glycoproteins	6.16545	2.30276	4.20634	0
	Q9Y6N6	LAMC3	Core matrisome	ECM Glycoproteins	5.11228	4.14732	2.98927	0
	Q86XX4	FRAS1	Core matrisome	ECM Glycoproteins	5.02886	3.04065	1.65439	0
	Q6UXI9	NPNT	Core matrisome	ECM Glycoproteins	4.41816	0	0	0
	P16112	ACAN	Core matrisome	Proteoglycans	8.07485	0	0	0
	Q5SZK8	FREM2	Matrisome-associated	ECM-affiliated Proteins	9.19536	1.60528	2.16899	0
	Q5H8C1	FREM1	Matrisome-associated	ECM-affiliated Proteins	4.42817	2.78577	0	0
Teenager	Q02388	COL7A1	Core matrisome	Collagens	12.7686	15.6357	14.8203	11.258
	Q2UY09	COL28A1	Core matrisome	Collagens	8.50283	11.3991	8.45493	8.2356
	Q9UMD9	COL17A1	Core matrisome	Collagens	7.93294	10.2173	8.34881	0
	Q15582	TGFBI	Core matrisome	ECM Glycoproteins	13.5004	16.1708	16.0142	13.6149
	Q13751	LAMB3	Core matrisome	ECM Glycoproteins	10.048	13.42	12.1126	8.49836
	Q13753	LAMC2	Core matrisome	ECM Glycoproteins	7.68044	12.5383	11.4382	5.71187
	P14543	NID1	Core matrisome	ECM Glycoproteins	10.492	12.0429	11.9387	11.6054
	Q16787	LAMA3	Core matrisome	ECM Glycoproteins	7.80517	11.6404	10.2875	8.38127
	O00339	MATN2	Core matrisome	ECM Glycoproteins	8.89963	11.1799	10.6257	7.56161
	Q6PCB0	VWA1	Core matrisome	ECM Glycoproteins	8.68115	11.0829	11.0762	7.91663
	A4D0S4	LAMB4	Core matrisome	ECM Glycoproteins	0	7.75755	5.92286	0
	P24043	LAMA2	Core matrisome	ECM Glycoproteins	5.02485	7.37471	7.13345	5.76775
	P36955	SERPINF1	Matrisome-associated	ECM Regulators	11.8336	12.0203	11.822	9.73644
	P07355	ANXA2	Matrisome-associated	ECM-affiliated Proteins	16.1211	16.4806	16.0677	13.3955
Adult	P39060	COL18A1	Core matrisome	Collagens	10.1615	10.6613	10.8422	6.34005
	P29400	COL4A5	Core matrisome	Collagens	2.67142	6.48276	7.08819	0
	P02751	FN1	Core matrisome	ECM Glycoproteins	12.6756	12.9076	13.7269	11.1964
	P11047	LAMC1	Core matrisome	ECM Glycoproteins	11.6532	12.5965	12.6093	12.4886
	P24821	TNC	Core matrisome	ECM Glycoproteins	8.90768	9.21928	11.3571	8.08131
	Q14112	NID2	Core matrisome	ECM Glycoproteins	10.0771	10.1761	11.1464	6.87448
	O95967	EFEMP2	Core matrisome	ECM Glycoproteins	9.23962	9.92292	10.6475	0
	Q16363	LAMA4	Core matrisome	ECM Glycoproteins	9.88344	9.44672	10.2436	7.88933
	Q96RW7	HMCN1	Core matrisome	ECM Glycoproteins	9.0898	8.43869	9.15926	4.04174
	P35443	THBS4	Core matrisome	ECM Glycoproteins	3.76032	3.76368	8.90477	0
	Q9H8L6	MMRN2	Core matrisome	ECM Glycoproteins	2.29927	4.10785	5.69361	3.32163
	P98160	HSPG2	Core matrisome	Proteoglycans	12.8131	12.8384	13.4312	13.0848
Elderly	P02462	COL4A1	Core matrisome	Collagens	9.65095	12.0185	12.0408	12.6285
	P08572	COL4A2	Core matrisome	Collagens	10.5735	11.316	11.7219	12.6059
	Q14031	COL4A6	Core matrisome	Collagens	5.05933	8.6846	8.62425	9.95654
	P02458	COL2A1	Core matrisome	Collagens	0	0	0	8.31676
	P27658	COL8A1	Core matrisome	Collagens	0	0	0	8.29021
	P35555	FBN1	Core matrisome	ECM Glycoproteins	13.5226	14.7367	14.5213	16.7378
	P04004	VTN	Core matrisome	ECM Glycoproteins	12.0262	11.8247	14.5949	14.731
	P55268	LAMB2	Core matrisome	ECM Glycoproteins	10.8332	12.0263	12.2953	12.5007
	P09486	SPARC	Core matrisome	ECM Glycoproteins	9.34601	8.57668	9.62503	12.1543
	O15230	LAMA5	Core matrisome	ECM Glycoproteins	9.96964	10.717	10.4343	10.9027
	P35625	TIMP3	Matrisome-associated	ECM Regulators	8.66288	5.74085	9.3449	12.053
	Q08397	LOXL1	Matrisome-associated	ECM Regulators	8.29747	0	0	9.87488
