# Supplementary material for: Time-Resolved Extracellular Matrix Atlas of the Developing Human Skin Dermis
Source: Front Cell Dev Biol. 2021 Nov 26;9:783456. doi: 10.3389/fcell.2021.783456 (PMC8661536; doi:10.3389/fcell.2021.783456)
Supplement: Supplementary file 5 [file Table1.xlsx]

## Sheet: Table S1
Supplementary Table 1. Overview of the healthy donors involved in the study.
NO.	Gender	Age range	Group	Biopsy site	Scar	Burn	Sun-expo	Smoking	Drinking
1	male	1-3 years	toddler	Back	None	None	None	None	None
2	male	1-3 years	toddler	Back	None	None	None	None	None
3	male	8~20 years	teenager	Abdomen	None	None	None	None	None
4	female	8~20 years	teenager	Abdomen	None	None	None	None	None
5	female	8~20 years	teenager	Back	None	None	None	None	None
6	female	30~50 years	adult	Inner thigh	None	None	None	None	None
7	male	30~50 years	adult	Abdomen	None	None	None	None	None
8	male	> 60 years	elderly	Abdomen	None	None	None	None	None
9	female	> 60 years	elderly	Abdomen	None	None	None	None	None
10	female	> 60 years	elderly	Abdomen	None	None	None	None	None
